# Supplementary material for: Cebulactam A3, a Macrolactam from Marine-Derived Saccharopolyspora sp. PG10, and Its Antibacterial Activity
Source: Mar Drugs. 2026 Jun 14;24(6):211. doi: 10.3390/md24060211 (PMC13302746; doi:10.3390/md24060211)
Supplement: Supplementary file 1 [file marinedrugs-24-00211-s001.zip]

Archive with 1 entries (1 files):
- marinedrugs-4344129-supplementary.pdf
